# Supplementary material for: Multisite phosphorylation drives phenotypic variation in (p)ppGpp synthetase-dependent antibiotic tolerance
Source: Nat Commun. 2019 Nov 13;10:5133. doi: 10.1038/s41467-019-13127-z (PMC6853874; doi:10.1038/s41467-019-13127-z)
Supplement: Supplementary file 4 — Supplementary Data 1 [file 41467_2019_13127_MOESM4_ESM.xlsx]

## Sheet: Sheet1
Supplementary Table 2: Strains Used in this Study
Strain	Genotype	Construction	Source
B. subtilis strains
168 trpC2 (PB2)	168 trpC2 (WT)		Lab stock & 1
PB702	PB2 ΔprpC		“
PB705	PB2 ΔprkC		“
PB722	PB2 Δ(prpC-prkC)		“
EB1385	PsasA-luxABCDE mls bla		2
	(Note ywaC has been renamed sasA.)
JDB2706 (BGSC 1A906)	168 trpC2 ΔsigM::kan		Lab stock & 3
ELB80	PsasA-luxABCDE mls bla	Transformation of EB1385 into PB2.	This study
ELB81	ΔprpC PsasA-luxABCDE mls bla	Transformation of EB1385 into PB702.	“
ELB82	ΔprkC PsasA-luxABCDE mls bla	Transformation of EB1385 into PB705.	“
ELB113	sacA::PsasA-yfp cm	Integration of pEL81 into PB2.	“
ELB115	sacA::PsasA-yfp cm	Transformation of ELB113 into PB2.	“
ELB116	ΔprpC sacA::PsasA-yfp cm	Transformation of ELB113 into PB702	“
ELB117	ΔprkC sacA::PsasA-yfp cm	Transformation of ELB113 into PB705.	“
ELB166	ΔsasA::tet	Integration of pEL98 into PB2.	“
ELB205	sacA::PyocH-luxABCDE		4
ELB211	ΔprpC sacA::PyocH-luxABCDE cm		“
ELB217	Δ(prpC-prkC) sacA::PyocH-luxABCDE cm		“
ELB243	sacA::PyocH-luxABCDE cm, purA-kan-walRT101A		“
ELB249	Δ(prpC-prkC) sacA::PyocH-luxABCDE cm, purA-kan-walRT101A		“
ELB253	ΔprkC amyE::Pspac-prkC spec, sacA::PyocH-luxABCDE cm.		4
ELB299	ΔprpC sacA::PyocH-luxABCDE cm, purA-kan-walRT101A		“
ELB330	Δ(prpC-prkC) sacA::PsasA-yfp cm	Transformation of ELB113 into PB722.	This study
ELB331	ΔsasA::tet sacA::PsasA-yfp cm	Transformation of ELB166 into ELB115.	“
ELB344	sacA::PsasA-yfp cm amyE::PsasA-mcherry spec	Integration of pEL157 into ELB115.	“
ELB345	amyE::PsigM-mcherry spec	Integration of pEL158 into PB2.	“
ELB346	sacA::PsigM-yfp cm	Integration of pEL159 into PB2.	“
ELB348	sacA::PsasA-yfp cm amyE::PsigM-mcherry spec	Transformation of ELB345 into ELB115.	“
ELB349	sacA::PsigM-yfp cm	Transformation of ELB346 into PB2	“
ELB350	ΔprpC sacA::PsigM-yfp cm	Transformation of ELB346 into PB702.	“
ELB351	Δ(prpC-prkC) sacA::PsigM-yfp cm	Transformation of ELB346 into PB722.	“
ELB356	purA-aph-term-tRNAs-walR T101A	Direct transformation of Gibson assembled product purA-aph-term-tRNAs-walR T101A. into PB2. See below for details.	“
ELB357B	Δ(prpC-prkC) sacA::PsasA-yfp cm ΔsasA::tet	Transformation of ELB166 into ELB330.	“
ELB358	purA-aph-term-tRNAs-walR T101A	Transformation of ELB356 into PB2.	“
ELB359	PsasA-luxABCDE mls bla purA-aph-term-tRNAs-walR T101A	Transformation of ELB358 into ELB80.	“
ELB360	ΔprpC PsasA-luxABCDE mls bla purA-aph-term-tRNAs-walR T101A	Transformation of ELB358 into ELB81.	“
ELB362	ΔprkC PsasA-luxABCDE mls bla purA-aph-term-tRNAs-walR T101A	Transformation of ELB358 into ELB82.	“
ELB367	Δ(prpC-prkC) PsasA-luxABCDE mls bla	Transformation of EB1385 into PB722.	“
ELB369B	ΔprpC sacA::PsasA-yfp cm purA-aph-term-tRNAs-walR T101A	Transformation of ELB358 into ELB116.	“
ELB371	sacA::PsasA-yfp cm purA-aph-term-tRNAs-walR T101A	Transformation of ELB358 into ELB115.	“
ELB373	Δ(prpC-prkC) sacA::PsasA-yfp cm purA-aph-term-tRNAs-walR T101A	Transformation of ELB369B into ELB330.	“
ELB374	Δ(prpC-prkC) PsasA-luxABCDE mls bla purA-aph-term-tRNAs-walR T101A	Transformation of ELB358 into ELB367.	“
IP386	amyE::Pveg-mcherry spec	Integration of pIP384 into PB2.	“
ELB499	sacA::PsasA-yfp cm amyE::Pveg-mcherry spec	Transformation of IP386 into ELB115.	“
ELB450	ΔsasA::tet sacA::PsasA-yfp cm amyE::Pveg-mcherry spec	Transformation of IP386 into ELB331.	“
ELB452	ΔsigM::kan sacA::PsasA-yfp cm amyE::PsigM-mCherry spec	Transformation of JDB2706 into ELB348.	“
IP563	ΔprkC sacA::PsasA-yfp cm amyE::Pspac-prkC spec	Transformation of ELB253 into ELB117
Construction of ELB356:	The Gibson assembled product purA-aph-term-tRNAs-walR T101A was created in two steps. In the first step, the aph-term encoding kanamycin resistance and a terminator was introduced using Gibson assembly to create: ‘purA-aph-term-tRNAs-walR-walK’ using the primers GA-purA-u1, GA-purA-l1, GA-aph-u1, GA-aph-l1, GA-termwalR-u1, GA-termwalR-l1 to amplify the chromosomal homology and pDG780 as the templ…
