# Supplementary material for: Multisite phosphorylation drives phenotypic variation in (p)ppGpp synthetase-dependent antibiotic tolerance
Source: Nat Commun. 2019 Nov 13;10:5133. doi: 10.1038/s41467-019-13127-z (PMC6853874; doi:10.1038/s41467-019-13127-z)
Supplement: Supplementary file 5 — Supplementary Data 2 [file 41467_2019_13127_MOESM5_ESM.xlsx]

## Sheet: Sheet1
Supplementary Table 3: Plasmids Used in this Study
Plasmid
Stock Vectors
pECE174-YFP			5
pDG780			6
pAF095			Lab Stock
pAF328			Lab Stock
pSac-cm			7
Vector	Genotype	Construction	Source
pEL81	pSac-cm PsasA-yfp	PsasA-yfp transcriptional reporter in pSac-cm. Made by amplifying the sasA promoter using EcoRI-PywaC-u1 and BamHI-PywaC-l1. The resulting product was digested with EcoRI/BamHI and ligated to pECE174-YFP digested with same.	This study
pEL98	pDG780 sasA::tet	sasA::tet knockout vector. Made by gibson assembly into pDG780 digested with EcoRI/SalI. Primers used to assemble the inserts are: pDG780-ywaC-u1, Tet-ywaC-l1, ywaC-tet-u1, ywaC-tet-l1, Tet-ywaC-u1, pDG780-ywaC-l1. pAF095 was used as a template for tet.	“
pEL151	pDG1730 rbs-mcherry spec	RBS-mcherry vector for making mcherry transcriptional reporters for integration at amyE. Made by amplifying mcherry from pAF328 using HindIII-mCherry-u1 (introducing a new RBS) and BamHI-mCherry-l1. Digested the resulting product with BamHI/HindIII and ligated to pDG1730 digested with same.	“
pEL157	pDG1730 PsasA-mcherry spec	PsasA-mcherry reporter for integration at amyE. Made by amplifying the sasA promoter region using EcoRI-PywaC-u1 and HindIII-PywaC-l2. The resulting product was digested with EcoRI/HindIII and ligated to pEL151 cut with same.	“
pEL158	pDG1730 PsigM-mcherry	PsigM-mcherry reporter for integration at amyE. Made by amplifying the sigM promoter using EcoRI-PsigM-u1 and HindIII-PsigM-l1. Digested the product with EcoRI/HindIII and ligated to pEL151 digested with same.	“
pEL159	pSac-cm PsigM-yfp	PsigM-yfp reporter for integration at sacA. Made by amplifying the sigM promoter using EcoRI-PsigM-u1 and BamHI-PsigM-l1. Digested the product with EcoRI/BamHI and ligated to pECE174-YFP digested with same.	“
pIP384	pDG1730 Pveg-mcherry spec	Pveg-mcherry reporter for integration at amyE. Made by phosphorylating and annealing primers encoding the veg promoter: IP_P_1130 and IP_P_1131. Digested the product with EcoRI/HindIII and ligated to pEL151 digested with same.	“
