# Supplementary material for: Multisite phosphorylation drives phenotypic variation in (p)ppGpp synthetase-dependent antibiotic tolerance
Source: Nat Commun. 2019 Nov 13;10:5133. doi: 10.1038/s41467-019-13127-z (PMC6853874; doi:10.1038/s41467-019-13127-z)
Supplement: Supplementary file 7 — Source Data [file 41467_2019_13127_MOESM7_ESM.xlsx]

## Sheet: Figure 2
C & D
	walR WT			walR T101A
	WT	ΔprpC	ΔprpC-prkC	WT	ΔprpC	ΔprpC-prkC
% outliers	0.105007	0.027497	0.441501	0.096053	0.124975	0.138251
	0.136184	0.032165	0.220391	0.552361	0.258408	0.26215
	0.116108	0.051807	0.227506	0.123554	0.373121	0.136312
	0.077983	0.037495	0.165323	0.148417	0.534283	0.327071
	0.120423		0.202672	0.13518		0.25949
			0.151561
			0.206186
			0.300436

## Sheet: Figure 4
C
experimental sort cutoff values (background subtracted)
		sort experiment 1: 12/15/15	sort experiment 2: 1/20/2016	sort experiment 3: 4/6/2016		model input (averages)
	low - background	7.0016	4.48399	0.744866		4.07682	"low"
	high- background	540.946	789.755	1007.89		779.529	"high"
E
	WT	ΔsasA
Survival Ratio	10	1.52
	9.58333	1.33333
	8.82353	2.69231

## Sheet: Supplemental Figure 1
C
sasA-veg correlation coefficients
		pearson	spearman
WT	exp 1	0.479879	0.6864
	exp 2	0.482642	0.48
	exp 3	0.506346	0.6248
	exp 4	0.475804	0.5448
d(sasA)	exp 1	0.269319	0.6169
	exp 2	0.659888	0.6198
	exp 3	0.44407	0.4672
	exp 4	0.662881	0.4868
	CV veg
	0.391127
	0.439086
	0.501919
	0.354645
	0.390244
	0.392923
	0.354297
	0.400796

## Sheet: Supplemental Figure 2
A
	WT	ΔsigM
PsasA-yfp	1.14931	0.1565
	0.850693	-0.03342
D
	sasA-sigM correlation coefficients
		pearson	spearman
	exp 1	0.20363	0.43
	exp 2	0.339283	0.5935
	exp 3	0.50534	0.5528

## Sheet: Supplemental Figure 3
C
	walR WT
		WT	ΔprpC	ΔprpC-prkC
	RLU/OD600	8968.13	16943.3	7199.1
		8156.93	16487.6	6884.89
		7335.23	15489.9	6168.39
F
	walR T101A
		WT	ΔprpC	ΔprpC-prkC
	RLU/OD600	2449.07	2719.77	3547.18
		4404.15	3349.82	3767.9
		3188.2	3645.08	2973.34

## Sheet: Supplemental Figure 4
A
	walR WT	Untreated			Bacitracin
RLU/OD600	WT	-33.3248	43.5015	137.342	8508.71	10267.6	6781.69
	ΔprpC	-76.548	157.612	-179.776	6183.05	2030.2	2799.47
	ΔprkC	605.329	877.163	316.879	21758.3	24070	14942
	ΔprpC-prkC	108.118	8.01031	155.853	16361.6	20747.7	10876.2
B
	walR T101A	Untreated			Bacitracin
RLU/OD600	WT	771.25	131.564	183.025	11264	15061.8	9146.79
	ΔprpC	103.972	551.047	469.127	14504.5	11553.9	11383.8
	ΔprkC	246.612	478.646	858.838	11492.5	8638	14330.9
	ΔprpC-prkC	560.917	1320.94	1111.75	12641	9470.35	9790.5
C
		Untreated		Bacitracin
PsigM-yfp	WT	4.76743	2.80479	38.5475	53.9437
	ΔprpC	3.12681	3.23456	34.799	32.5761
	ΔprpC-prkC	3.33259	2.76789	45.7769	56.0509
D
	WT	ΔprpC	ΔprpC-prkC
CV of PsigM-yfp	0.707813	0.448427	0.404224
	0.496494	0.397683	0.551258
	0.543126	0.472061	0.435092

## Sheet: Supplemental Figure 6
A
	ΔprpC	ΔprkC	ΔprkC Pspac-prkC, 0	ΔprkC Pspac-prkC, 10	ΔprkC Pspac-prkC, 100
% outliers	0.0343633	0.152	0.1501	0.0303	0.0481812
	0.083946	0.3666	0.1663	0.0261	0.0171989
	0.0554397	0.1792		0.0202

## Sheet: Supplemental Figure 11
A
		WT	sasA	prpC-prkC
	% survival @ ~204 min (CFU/CFU at t0)	0.02	0.0308333	0.04375
		0.0186667	0.02	0.01375
B
			time (min)
	Experiment A		0	65	123	204	250	315
	OD600	JDB1772, 0	0.091	0.207	0.376	1.415	2.685	4.508
		JDB1772, + cip	0.101	0.167	0.287	0.334	0.273	0.221
		ELB168, 0	0.055	0.106	0.179	0.739	1.725	3.216
		ELB168, + cip	0.038	0.071	0.144	0.133	0.087	0.075
	Experiment B
	OD600	JDB1772, 0	0.07	0.166	0.276	0.945	2.538	4.54
		JDB1772, + cip	0.08	0.14	0.248	0.299	0.218	0.188
		ELB168, 0	0.079	0.142	0.235	1.021	2.412	3.852
		ELB168, + cip	0.082	0.142	0.268	0.287	0.221	0.197

## Sheet: Supplemental Figure 12
C
	Δ(prpC-prkC)	Δ(prpC-prkC) ΔsasA
Fold enrichment	11.5565	4.29705
	10.2544	6.5339
	14	7.75912
	7.23786	5.90756
	8.09048

## Sheet: Supplemental Figure 13
	WT	ΔsasA
Survival Ratio	1.58824	0.507692
	2.90476	1.27882
